# Supplementary material for: A survey on the knowledge and attitudes of pharmacists towards the application of antimicrobial therapeutic drug monitoring and its challenges in Qatar
Source: PLoS One. 2024 Feb 27;19(2):e0297699. doi: 10.1371/journal.pone.0297699 (PMC10898731; doi:10.1371/journal.pone.0297699)
Supplement: S1 Data — (XLSX) [file pone.0297699.s001.xlsx]

## Sheet: Sheet
What is your gender?	What is your age in years?	What is your position?		What is your area of practice?		What is the highest educational degree you obtained?		For how many years have you been practicing as a pharmacist in HMC?	At which facility do you work?	Have you ever completed any clinical pharmacokinetics/ therapeutic drug monitoring related certification?	If you answered yes to question 8, please specify the name of the certificate	Antimicrobials can be classified by various PK/PD indicators that describe their efficacy. Which of the following sentences is true:	Which of the following antimicrobials is time-dependent?	By keeping the same dose and extending the infusion time of an antimicrobial, which of the following PK change is anticipated?	For a patient on regular hemodialysis, when is the best time to collect sample for antimicrobial concentration measurement?	A 50-year-old male (60 kg) with a history of chronic kidney disease was admitted to the medical ward with diabetic foot infection (pseudomonas was isolated in wound culture). He was on an adjusted dose of gentamicin 100 mg every 24 hours based on his creatinine clearance. which of the following recommendation is the best?	In a patient receiving amikacin conventional dosing, which of the following sentences is the best plan regarding the timing for drug levels to be taken?	In a patient receiving vancomycin 1 g every 8 hours, his trough level was reported as 8 mcg/ml and the target trough was between 15-20 mcg/mL. Which of the following dosing regimens is expected to achieve the target trough level?	A patient on vancomycin whose trough level is 15 mcg/mL would have an AUC0-24 of at least:	If the frequency of vancomycin administration with the same dose is increased from 1gm every 12 hours to 1 gm every 8 hours, which of the following is expected?	A 36-year-old female (Wt 60 kg) admitted to the SICU. She was started on vancomycin 1 g every 12 hours. Vancomycin trough level was drawn at steady state and the dose was held until the release of trough level which came to be 34 mcg/mL. hence, the decision was made to decrease the dose to 500 mg every 12 hours targeting a trough level of 15-20 mcg/mL. When should the new dosing regimen be starte…	What is your extent of agreement with the following statements?								On average, how often do you use the dose adjustment methods after TDM in your practice for decision making:					How would you rate the quality of the current TDM practice in your facility (1 is the lowest score (Need improvement) and 5 is the highest score (optimum service))?	Which of the following are the barriers, if any, facing the implementation of antimicrobial TDM in HMC? (Please choose all that apply)
Response	Open-Ended Response	Response	Other (please specify)	Response	Other (please specify)	Response	Other (please specify)	Open-Ended Response	Response	Response	Open-Ended Response	Response	Response	Response	Response	Response	Response	Response	Response	Response	Response	It is important for me as a pharmacist to identify antimicrobials that require therapeutic drug monitoring (TDM)	It is my professional responsibility to apply TDM for recommending the optimum dose of antimicrobials	I believe that TDM of antimicrobial may improve patient clinical response	I believe that TDM of antimicrobial may minimize the risk of dose-related side effects	I believe that TDM of antimicrobial will improve our ability to effectively control drug therapy expenditures	I encounter difficulty in applying TDM knowledge for antimicrobials in practice	I believe there is a need for TDM consultation service in the hospital for complicated cases	I am interested as a health care professional to undertake antimicrobial TDM training sessions/ workshops	Empirically adjust antimicrobial dose without calculations	Use linear PK to adjust doses (cross-multiplication)	Use model-specific PK calculations.	Use online PK calculators	Use Bayesian dose optimizing software	Response	Lack of knowledge about TDM	Lack of skills	Lack of time	Lack of clinical guidelines about TDM	Lack of qualified personnel	Lack of TDM related education sessions	Lack of need	Cultural or religious barriers	Patient refusal	Other (please specify)
Female	33	Clinical pharmacist		General medicine		Master’s degree		11	Hamad General Hospital	No
Female	25	Clinical pharmacist		General medicine		Doctor of Pharmacy degree		5	Hamad General Hospital	No		Time-dependent antimicrobials efficacy is related to the ratio of area under the concentration-time curve of the free drug from 0-24 hours (AUC 0-24 hr) to MIC	Beta-lactams	Increased time above MIC	Before the next dialysis	Monitor peak and trough levels of gentamicin	Amikacin random level should be measured 6-12 hours after the first dose	Increasing the dose to 2 g every 8 hours	460 mcg.hr/ml	Increased AUC:MIC ratio	24 hours after the trough level	Strongly agree	Strongly agree	Strongly agree	Strongly agree	Strongly agree	Agree	Strongly agree	Agree	Often	Rarely	Never	Often	Never	1	Lack of knowledge about TDM	Lack of skills		Lack of clinical guidelines about TDM
Female	30	Pharmacy supervisor		Pharmacy operation		Bachelor’s degree		1	Heart Hospital	No		Concentration-dependent antimicrobials efficacy is related to the ratio of peak concentration to MIC	I am not sure	I am not sure	After 3 -5 half-lives, when the concentration achieves steady-state	I am not sure	I am not sure	I am not sure	I am not sure	I am not sure	I am not sure	Strongly disagree	Strongly disagree	Disagree	Neutral	Disagree	Disagree	Disagree	Disagree	Rarely	Rarely	Rarely	Rarely	Rarely	3	Lack of knowledge about TDM	Lack of skills	Lack of time	Lack of clinical guidelines about TDM		Lack of TDM related education sessions
Female	30	Clinical pharmacist		Infectious disease		Doctor of Pharmacy degree		5	Hamad General Hospital	Yes		Concentration-dependent antimicrobials efficacy is related to the ratio of peak concentration to MIC	Beta-lactams	Increased time above MIC	Before the next dialysis	Monitor peak and trough levels of gentamicin	Peak and trough levels should be measured after the third dose	Increasing the dose to 2 g every 8 hours	360 mcg.hr/ml	Increased AUC:MIC ratio	24 hours after the trough level	Strongly agree	Strongly agree	Strongly agree	Strongly agree	Strongly agree	Disagree	Disagree	Disagree	Often	Often	Often	Never	Never	4							Lack of need
Female	35	Pharmacist		Pharmacy operation		Bachelor’s degree		11	Al Khor Hospital	No		Time-dependent antimicrobials efficacy is related to the ratio of area under the concentration-time curve of the free drug from 0-24 hours (AUC 0-24 hr) to MIC	Beta-lactams	Increased Peak: MIC ratio	After 3 -5 half-lives, when the concentration achieves steady-state	Monitor peak and trough levels of gentamicin	Peak and trough levels should be measured after the third dose	Increasing the total daily dose by 20%	460 mcg.hr/ml	Decreased AUC:MIC ratio	12 hours after the trough level	Strongly agree	Strongly agree	Strongly agree	Strongly agree	Strongly agree	Strongly agree	Strongly agree	Strongly agree	Never	Never	Never	Never	Never	3	Lack of knowledge about TDM	Lack of skills	Lack of time	Lack of clinical guidelines about TDM	Lack of qualified personnel	Lack of TDM related education sessions
Female	33	Clinical pharmacy specialist		Oncology/Hematology		Doctor of Pharmacy degree		7	National Center for Cancer Care and Research	No
Female	40	Pharmacist		Obstetrics/Gynecology		Bachelor’s degree		19	Women's Wellness and Research Center	Yes	Review on Pharmacokinetics and Pharmacodynamics	Time-dependent antimicrobials efficacy is related to the ratio of area under the concentration-time curve of the free drug from 0-24 hours (AUC 0-24 hr) to MIC	Aminoglycosides	Increased time above MIC	After 3 -5 half-lives, when the concentration achieves steady-state	Monitor peak and trough levels of gentamicin	Peak and trough levels should be measured after the third dose	Increasing the dose to 2 g every 8 hours	460 mcg.hr/ml	Increased AUC:MIC ratio	8 hours after the trough level	Strongly agree	Strongly agree	Strongly agree	Strongly agree	Strongly agree	Neutral	Strongly agree	Strongly agree	Rarely	Rarely	Rarely	Rarely	Not aware about this method	3	Lack of knowledge about TDM
Male	34	Clinical pharmacist		General pediatrics		Master’s degree		9	Al Wakra Hospital	No
Female	36	Clinical pharmacist		General medicine		Master’s degree		8	Hamad General Hospital	No		Time-dependent antimicrobials efficacy is related to the ratio of area under the concentration-time curve of the free drug from 0-24 hours (AUC 0-24 hr) to MIC	Beta-lactams	Increased AUC:MIC ratio	Before the next dialysis	Monitor peak and trough levels of gentamicin	Peak and trough levels should be measured after the third dose	Increasing the dose to 1.5 g every 8 hours	I am not sure	Increased AUC:MIC ratio	I am not sure	Strongly agree	Strongly agree	Strongly agree	Strongly agree	Strongly agree	Disagree	Strongly agree	Strongly agree	Never	Not aware about this method	Not aware about this method	Not aware about this method	Not aware about this method	1	Lack of knowledge about TDM	Lack of skills		Lack of clinical guidelines about TDM	Lack of qualified personnel	Lack of TDM related education sessions
Male	36	Clinical pharmacist		Cardiology		Master’s degree		6	Al Wakra Hospital	No
Female	39	Pharmacist		Emergency medicine		Other (please specify)	PGC	11	Hamad General Hospital	No
Male	42	Clinical pharmacist		Obstetrics/Gynecology		Doctor of Pharmacy degree		7	Al Wakra Hospital	No		I am not sure	Beta-lactams	Increased time above MIC	Before the next dialysis	Monitor gentamicin level between 6-12 hours after the dose	Amikacin random level should be measured 6-12 hours after the first dose	Increasing the total daily dose by 20%	360 mcg.hr/ml	Increased AUC:MIC ratio	8 hours after the trough level	Agree	Agree	Agree	Agree	Agree	Agree	Agree	Agree	Often	Often	Often	Often	Often	3							Lack of need
Female	39	Pharmacist		Other (please specify)	Mental health pharmacy	Master’s degree		5	Mental Health Hospital	No		Time-dependent antimicrobials efficacy is related to the ratio of area under the concentration-time curve of the free drug from 0-24 hours (AUC 0-24 hr) to MIC	I am not sure	Increased Peak: MIC ratio	Before the next dialysis	Monitor peak and trough levels of gentamicin	Peak and trough levels should be measured after the third dose	Increasing the dose to 1.5 g every 8 hours	360 mcg.hr/ml	Decreased AUC:MIC ratio	12 hours after the trough level
Male	35	Clinical pharmacist		General medicine		Master’s degree		7	Hamad General Hospital	No		Concentration-dependent antimicrobials efficacy is related to the ratio of peak concentration to MIC	Beta-lactams	Increased time above MIC	Before the next dialysis	Monitor gentamicin level between 6-12 hours after the dose	Amikacin random level should be measured 6-12 hours after the first dose	Increasing the dose to 1.5 g every 8 hours	460 mcg.hr/ml	Increased AUC:MIC ratio	12 hours after the trough level	Strongly agree	Strongly agree	Strongly agree	Strongly agree	Strongly agree	Disagree	Disagree	Strongly agree	Rarely	Often	Rarely	Often	Never	3	Lack of knowledge about TDM		Lack of time			Lack of TDM related education sessions
Female	46	Clinical pharmacist		Infectious disease		Master’s degree		11	Al Khor Hospital	No
Female	36	Pharmacy administrator (e.g. Pharmacy Directors)		Oncology/Hematology		Bachelor’s degree		11	National Center for Cancer Care and Research	No
Female	26	Clinical pharmacist		Cardiology		Doctor of Pharmacy degree		Yes	Heart Hospital	No		Concentration-dependent antimicrobials efficacy is related to the ratio of peak concentration to MIC	Beta-lactams	I am not sure	I am not sure	Monitor peak and trough levels of gentamicin	I am not sure	I am not sure	I am not sure	I am not sure	I am not sure	Strongly agree	Strongly agree	Strongly agree	Strongly agree	Strongly agree	Neutral	Neutral	Strongly agree	Always	Rarely	Rarely	Often	Never	1	Lack of knowledge about TDM	Lack of skills		Lack of clinical guidelines about TDM	Lack of qualified personnel	Lack of TDM related education sessions
Female	27	Pharmacist		Pharmacy operation		Master’s degree		0.5	Al Wakra Hospital	No
Male	36	Clinical pharmacist		Other (please specify)	Geriatrics	Doctor of Pharmacy degree		4	Home Care Service	No		Concentration-dependent antimicrobials efficacy is related to the ratio of peak concentration to MIC	I am not sure	I am not sure	I am not sure	I am not sure	I am not sure	I am not sure	I am not sure	I am not sure	I am not sure	Neutral	Neutral	Neutral	Neutral	Neutral	Neutral	Neutral	Neutral	Often	Often	Often	Often	Often	4										In Rumailah Hospital the stewartship pharmacist in colaporation with the clinical pharmacist supervisor they are abusing the clinical pharmacist staff to collect the antibiotic stewartship Data on a behalfe of Dr.Heba, and this abuse make disinterest in all the clinical pharmacist staff from Antibiotics in General
Female	46	Pharmacist		Other (please specify)	Emergency	Other (please specify)	Diploma in clinical pharmacy	11	Hamad General Hospital	No		I am not sure	I am not sure	I am not sure	I am not sure	I am not sure	I am not sure	I am not sure	I am not sure	I am not sure	I am not sure	Agree	Agree	Agree	Agree	Agree	Neutral	Agree	Agree	Always	Always	Always	Always	Always	4	Lack of knowledge about TDM	Lack of skills				Lack of TDM related education sessions		Cultural or religious barriers
Female	25	Clinical pharmacist		Obstetrics/Gynecology		Doctor of Pharmacy degree		0.5	Women's Wellness and Research Center	No		Concentration-dependent antimicrobials efficacy is related to the ratio of peak concentration to MIC	Beta-lactams	Increased time above MIC	I am not sure	Monitor peak and trough levels of gentamicin	Peak and trough levels should be measured after the third dose	Increasing the dose to 2 g every 8 hours	I am not sure	I am not sure	I am not sure	Strongly agree	Strongly agree	Strongly agree	Strongly agree	Agree	Agree	Strongly agree	Strongly agree	Rarely	Often	Rarely	Often	Never	3	Lack of knowledge about TDM	Lack of skills		Lack of clinical guidelines about TDM	Lack of qualified personnel	Lack of TDM related education sessions
Male	32	Pharmacist		Pharmacy operation		Bachelor’s degree		1	Hazm Mebaireek General Hospital	No
Male	32	Pharmacist		Pharmacy operation		Bachelor’s degree		1	Hazm Mebaireek General Hospital	No
Male	33	Pharmacist		Other (please specify)	inpatient outpatient iv ed	Bachelor’s degree		2	Hazm Mebaireek General Hospital	No		Time-dependent antimicrobials efficacy is related to the ratio of area under the concentration-time curve of the free drug from 0-24 hours (AUC 0-24 hr) to MIC	Aminoglycosides	Increased time above MIC	Before the next dialysis	Monitoring gentamicin is not recommended in this patient	Amikacin random level should be measured 6-12 hours after the first dose	Increasing the dose to 2 g every 8 hours	360 mcg.hr/ml	Increased AUC:MIC ratio	8 hours after the trough level	Strongly agree	Strongly agree	Strongly agree	Strongly agree	Strongly agree	Strongly agree	Strongly agree	Strongly agree	Always	Always	Always	Always	Always	4			Lack of time
Male	30	Other (please specify)	Pharmacy Technician	Pharmacy operation		Other (please specify)	Diploma In Pharmacy	1	Hazm Mebaireek General Hospital	No
Male	35	Pharmacist		Pharmacy operation		Master’s degree		1	Hazm Mebaireek General Hospital	No		Concentration-dependent antimicrobials efficacy is related to the ratio of peak concentration to MIC	Beta-lactams	I am not sure	Before the next dialysis	Monitor gentamicin level between 6-12 hours after the dose	Amikacin random level should be measured 6-12 hours after the first dose	Increasing the dose to 1.5 g every 8 hours	I am not sure	Increased AUC:MIC ratio	I am not sure	Strongly agree	Strongly agree	Agree	Agree	Agree	Strongly agree	Strongly agree	Strongly agree	Often	Rarely	Always	Always	Always	4	Lack of knowledge about TDM					Lack of TDM related education sessions
Male	28	Pharmacist		General medicine		Bachelor’s degree		1	Hazm Mebaireek General Hospital	No
Male	31	Pharmacist		Pharmacy operation		Master’s degree		1.5	Hazm Mebaireek General Hospital	No		Concentration-dependent antimicrobials efficacy is related to the ratio of peak concentration to MIC	Beta-lactams	Increased time above MIC	After 3 -5 half-lives, when the concentration achieves steady-state	Monitor peak and trough levels of gentamicin	Amikacin random level should be measured 6-12 hours after the first dose	Increasing the dose to 2 g every 8 hours	360 mcg.hr/ml	Decreased AUC:MIC ratio	24 hours after the trough level	Strongly agree	Strongly agree	Strongly agree	Strongly agree	Strongly agree	Strongly agree	Strongly agree	Strongly agree	Always	Often	Always	Always	Always	3						Lack of TDM related education sessions
Female	30	Clinical pharmacist		Oncology/Hematology		Doctor of Pharmacy degree		6	National Center for Cancer Care and Research	No		I am not sure	Aminoglycosides	Increased time above MIC	Before the next dialysis	Monitor gentamicin level between 6-12 hours after the dose	Amikacin random level should be measured 6-12 hours after the first dose	Increasing the total daily dose by 20%	I am not sure	I am not sure	I am not sure	Strongly agree	Strongly agree	Strongly agree	Strongly agree	Strongly agree	Strongly agree	Strongly agree	Strongly agree	Never	Rarely	Not aware about this method	Always	Never	3		Lack of skills				Lack of TDM related education sessions
Female	36	Pharmacist		Pharmacy operation		Bachelor’s degree		14 years	Al Khor Hospital	No
Female	28	Clinical pharmacist		Cardiology		Bachelor’s degree		4	Heart Hospital	No		Concentration-dependent antimicrobials efficacy is related to the ratio of peak concentration to MIC	Beta-lactams	Increased time above MIC	Before the next dialysis	Monitor peak and trough levels of gentamicin	Only trough level should be measured before the fourth dose	Increasing the dose to 2 g every 8 hours	360 mcg.hr/ml	Increased AUC:MIC ratio	12 hours after the trough level	Strongly agree	Strongly agree	Strongly agree	Strongly agree	Strongly agree	Strongly agree	Strongly agree	Strongly agree	Never	Often	Rarely	Rarely	Rarely	3	Lack of knowledge about TDM	Lack of skills	Lack of time	Lack of clinical guidelines about TDM	Lack of qualified personnel	Lack of TDM related education sessions
Female	29	Clinical pharmacist		Cardiology		Doctor of Pharmacy degree		5.5	Heart Hospital	No		Concentration-dependent antimicrobials efficacy is related to the ratio of peak concentration to MIC	Beta-lactams	Increased time above MIC	I am not sure	Monitoring gentamicin is not recommended in this patient	Only trough level should be measured before the fourth dose	Increasing the dose to 2 g every 8 hours	I am not sure	I am not sure	8 hours after the trough level	Strongly agree	Agree	Strongly agree	Strongly agree	Strongly agree	Agree	Strongly agree	Strongly agree	Rarely	Rarely	Never	Never	Never	3	Lack of knowledge about TDM	Lack of skills	Lack of time	Lack of clinical guidelines about TDM	Lack of qualified personnel	Lack of TDM related education sessions
Male	45	Pharmacist		Pharmacy operation		Bachelor’s degree		10	Al Wakra Hospital	No
Male	35	Clinical pharmacist		General medicine		Doctor of Pharmacy degree		8	Hamad General Hospital	No		Concentration-dependent killingy is related to the time that serum concentrations remain above the MIC during the dosing interval	Beta-lactams	Increased time above MIC	Before the next dialysis	Monitor peak and trough levels of gentamicin	Amikacin random level should be measured 6-12 hours after the first dose	Increasing the dose to 1.5 g every 8 hours	460 mcg.hr/ml	Increased AUC:MIC ratio	12 hours after the trough level	Strongly agree	Strongly agree	Strongly agree	Strongly agree	Agree	Agree	Agree	Agree	Rarely	Rarely	Often	Rarely	Not aware about this method	3	Lack of knowledge about TDM	Lack of skills		Lack of clinical guidelines about TDM
Male	34	Clinical pharmacist		General medicine		Master’s degree		8	Al Wakra Hospital	No		Time-dependent antimicrobials efficacy is related to the ratio of area under the concentration-time curve of the free drug from 0-24 hours (AUC 0-24 hr) to MIC	Beta-lactams	Increased AUC:MIC ratio	Before the next dialysis	Monitor gentamicin level between 6-12 hours after the dose	Peak and trough levels should be measured after the third dose	Increasing the dose to 2 g every 8 hours	I am not sure	Increased AUC:MIC ratio	I am not sure	Agree	Neutral	Agree	Agree	Neutral	Agree	Agree	Disagree	Rarely	Rarely	Rarely	Rarely	Not aware about this method	3	Lack of knowledge about TDM		Lack of time	Lack of clinical guidelines about TDM	Lack of qualified personnel
Male	31	Pharmacist		General medicine		Master’s degree		Na	Hamad General Hospital	No
Male	42	Clinical pharmacist		Critical care		Master’s degree		11	Women's Wellness and Research Center	No		Concentration-dependent killingy is related to the time that serum concentrations remain above the MIC during the dosing interval	Aminoglycosides	Increased AUC:MIC ratio	After 3 -5 half-lives, when the concentration achieves steady-state	Monitor peak and trough levels of gentamicin	Only trough level should be measured before the fourth dose	Increasing the total daily dose by 20%	360 mcg.hr/ml	Increased AUC:MIC ratio	24 hours after the trough level	Strongly agree	Strongly agree	Strongly agree	Strongly agree		Disagree	Strongly agree	Strongly agree	Rarely	Never	Never	Rarely	Never	4
Male	45	Clinical pharmacist		Emergency medicine		Doctor of Pharmacy degree		17	Hamad General Hospital	No		Concentration-dependent killingy is related to the time that serum concentrations remain above the MIC during the dosing interval	Beta-lactams	Increased time above MIC	After 3 -5 half-lives, when the concentration achieves steady-state	Monitor peak and trough levels of gentamicin	Only trough level should be measured before the fourth dose	Increasing the dose to 1.5 g every 8 hours	360 mcg.hr/ml	Increased AUC:MIC ratio	12 hours after the trough level	Strongly agree	Strongly agree	Strongly agree	Strongly agree	Agree	Strongly agree	Strongly agree	Strongly agree	Often	Often	Rarely	Often	Rarely	2
Female		Clinical pharmacy specialist		General medicine		Doctor of Philosophy (PhD)			Women's Wellness and Research Center	No
Male	35	Quality assurance pharmacist		Other (please specify)	Quality and Medication safety	Doctor of Pharmacy degree		7	Al Wakra Hospital	No
Female	30	Pharmacist		Pharmacy operation		Master’s degree		5	Cuban Hospital	No
Female	39	Clinical pharmacist		Other (please specify)	Geriatrics	Bachelor’s degree		14	Home Care Service	No		Time-dependent antimicrobials efficacy is related to the ratio of area under the concentration-time curve of the free drug from 0-24 hours (AUC 0-24 hr) to MIC	Aminoglycosides	Increased Peak: MIC ratio	Before the next dialysis	Monitoring gentamicin is not recommended in this patient	Peak and trough levels should be measured after the third dose	Increasing the total daily dose by 20%	460 mcg.hr/ml	Decreased AUC:MIC ratio	8 hours after the trough level	Strongly agree	Strongly agree	Strongly agree	Strongly agree	Neutral	Agree	Strongly agree	Strongly agree	Rarely	Never	Never	Never	Not aware about this method	3
Male	33	Pharmacist		General medicine		Bachelor’s degree		2	Ambulatory Care Center	No		Concentration-dependent antimicrobials efficacy is related to the ratio of peak concentration to MIC	I am not sure	Increased AUC:MIC ratio	I am not sure	I am not sure	I am not sure	I am not sure	I am not sure	I am not sure	I am not sure	Agree	Agree	Neutral	Agree	Agree	Agree	Neutral	Disagree	Often	Often		Rarely	Never	3
Male	34	Clinical pharmacy specialist		Pharmacy operation		Master’s degree		8	Communicable Disease Center	Yes	Uu	Concentration-dependent killingy is related to the time that serum concentrations remain above the MIC during the dosing interval	Aminoglycosides	Increased AUC:MIC ratio	After 3 -5 half-lives, when the concentration achieves steady-state	Monitor gentamicin level between 6-12 hours after the dose	Only trough level should be measured before the fourth dose	Increasing the dose to 2 g every 8 hours	560 mcg.hr/ml	Decreased AUC:MIC ratio	24 hours after the trough level
Male	42	Pharmacy supervisor		Pharmacy operation		Doctor of Pharmacy degree		10	Women's Wellness and Research Center	No
Male	32	Clinical pharmacy specialist		General medicine		Doctor of Pharmacy degree		6	Al Wakra Hospital	Yes	Concepts in clinical pharmacokinetics by University of Georgia	Concentration-dependent antimicrobials efficacy is related to the ratio of peak concentration to MIC	Beta-lactams	Increased time above MIC	Before the next dialysis	Monitor peak and trough levels of gentamicin	Peak and trough levels should be measured after the third dose	Increasing the dose to 2 g every 8 hours	360 mcg.hr/ml	Increased AUC:MIC ratio	24 hours after the trough level
Male	33	Clinical pharmacist		General medicine		Master’s degree		2.5		No
Male	32	Clinical pharmacist		Critical care		Doctor of Pharmacy degree		7	Hamad General Hospital	No
Female	32	Clinical pharmacist		Emergency medicine		Doctor of Pharmacy degree		7	Al Wakra Hospital	No		Concentration-dependent antimicrobials efficacy is related to the ratio of peak concentration to MIC	Beta-lactams	Increased time above MIC	Before the next dialysis	Monitor gentamicin level between 6-12 hours after the dose	Only trough level should be measured before the fourth dose	Increasing the dose to 2 g every 8 hours	I am not sure	I am not sure	I am not sure	Strongly agree	Strongly agree	Strongly agree	Strongly agree	Strongly agree	Neutral	Strongly agree	Strongly agree	Rarely	Often	Often	Always	Never	2
